# Supplementary material for: First referral hospitals in low- and middle-income countries: the need for a renewed focus
Source: Health Policy Plan. 2023 Dec 20;39(2):224–32. doi: 10.1093/heapol/czad120 (PMC11031140; doi:10.1093/heapol/czad120)
Supplement: czad120_Supp [file czad120_supp.zip]

Archive with 2 entries (2 files):
- suppl_data/FLH policy review_supplementary material 1 to 3_HPP.docx
- suppl_data/FLH policy review_supplementary material 4 to 6_HPP.docx
